# Supplementary material for: Aquatic urban ecology at the scale of a capital: community structure and interactions in street gutters
Source: ISME J. 2017 Oct 13;12(1):253–66. doi: 10.1038/ismej.2017.166 (PMC5739019; doi:10.1038/ismej.2017.166)
Supplement: Supplementary Table 2 [file ismej2017166x2.xlsx]

## Sheet: Feuil1
Supplementary Table 2 | List of the 76 compartment-specific OTUs (based on LEfSe analysis).
OTU	Size	Class	LogMaxMean	LDA	pValue	Seq	Seq_length	Rank_0	%_0	Rank_1	%_1	Rank_2	%_2	Rank_3	%_3	Rank_4	%_4	Rank_5	%_5	Rank_6	%_6	Rank_7
Otu00001	76892	Waters	5.32839	4.66701	0.0011623	TATATTAAAGTTGTTGCAGTTAAAAAGCTCGTAGTTGAATTTTAGGTTGTGTGGCTTATTCTCACATTGTGAGAAAGAGTCGTTTAGCCTTTAATGATTAATGATAAAATAGCATTAATATGTTGTTTTGTTAGGAATCATCTTTTACTGTGAAGAAATTAGAGTGTTCAAAGCAGGCATTGCTGTGAATACATTAGCATGGAATAATGAAATAGGACTCAGGTTCTATTTTGTTGGTTTAAGACCCATGAGTAATGATTAACAGGAACAGTTGGGGGTATTTGTATTCCAGTGTCAGAGGTGAAATTCTTGGATTTCTGGAAGACAAACTACTGCGAAAGCATTTACCAAGGATGTTTTCACTAATCAAGAACGAAAGTTAGGGGGGATCGAAGAT	397	Eukaryota	100	Stramenopiles	100	Ochrophyta	100	Bacillariophyta	100	Bacillariophyta_X	100	unclassified	99	unclassified	99	unclassified
Otu00002	28280	Gutters	4.74533	4.42311	0.00471815	TATATTAAAGTTGTTGCAGTTAAAAAGCTCGTAGTTGGATTTGTGGCGGTCGCATGCGGCCCGGCATTCGTGTCGGTGTTTGCTCGCGTCGCCACCCTTGGGTGGAACCTGTGTGGCATTAGGTTGTCGTGCAGGGGATGCCCATCATTTACTGTGAAAAAATTAGAGTGTTCAAAGCAGGCTTATGCCGTTGAATATATTAGCATGGAATAATAAGATAGGACCTTGGTACTATTTTGTTGGTTTGTGCACCAAGGTAATGATTAATAGGGACAGTTGGGGGTATTCGTATTCCATTGTCAGAGGTGAAATTCTTGGATTTCTGGAAGACGAACTACTGCGAAAGCATTTACCAGGGATGTTTTCATTAATCAAGAACGAAAGTTAGGGGATCGAAGAT	400	Eukaryota	100	Stramenopiles	100	Ochrophyta	100	Bacillariophyta	100	Bacillariophyta_X	100	Raphid-pennate	100	Nitzschia	100	Nitzschia+palea
Otu00003	27783	Gutters	4.68401	3.76191	0.00691385	TATATTAAAGTTGTTGCAGTTAAAAAGCTCGTAGTTGGTCCTGTGCATGTCCCTAGGTGTCCATATTGTTTGGTACGTTCTAGGGCGTGCATCCTTGGGTGGAACCTGTGTGGCATTAGGTTGTCGTGCAGGGGATGCTCATCGTTTACTGTGAAAAAATTAGAGTGTTCAAAGCAGGCTTATGCCGTTGAATATATTAGCATGGAATAATAAGATAGGACCTTGGTACTATTTTGTTGGTTTGCGCACCGAGGTAATGATTAACAGGGACAGTTGGGGGTATTCGTATTCCATTGTCAGAGGTGAAATTCTTGGATTTTTGGAAGACGAACTACTGCGAAAGCATTTACCAAGGATGTTTTCATTAATCAAGAACGAAAGTTAGGGGATCGAAGAT	397	Eukaryota	100	Stramenopiles	100	Ochrophyta	100	Bacillariophyta	100	Bacillariophyta_X	100	Raphid-pennate	100	unclassified	100	unclassified
Otu00004	25119	Gutters	4.6945	4.31893	7.16591e-05	TATATTAAAGTTGTTGCAGTTAAAAAGCTCGTAGTTGGATTTGTGGCAGTCGCATGCGGCCCGGCATTCGTGCCGGTGTTTGCTAGCGTCGCCATCCTTGGGTGGAACCTGTGTGGCATTAGGTTGTCGTGCAGGGGATGCCCATCGTTTACTGTGAAAAAGTTAGAGTGTTCAAAGCAGGCTTATGCCGTTGAATATATTAGCATGGAATAATAAGATAGGACCTTGGTACTATTTTGTTGGTTTGCGCACCAAGGTAATGATTAATAGGGACAGTTGGGGGTATTCGTATTCCATTGTCAGAGGTGAAATTCTTGGATTTTTGGAAGACGAACTACTGCGAAAGCATTTACCAAGGATGTTTTCATTAATCAAGAACGAAAGTTAGGGGATCGAAGAT	400	Eukaryota	100	Stramenopiles	100	Ochrophyta	100	Bacillariophyta	100	Bacillariophyta_X	100	Raphid-pennate	100	unclassified	100	unclassified
Otu00006	13495	Gutters	4.42471	4.11754	6.26202e-06	TATACTAAAGTTGTTGCAGTTAAAAAGCTCGTAGTTGAATTTCTGGTCTCGGACATCGGTCTGCCTCGAACGAGGTACGTACCAGTTGTCTGAATCCATCCTCGGGGAAAACATGTCTGGCATTCAGTTGTTGGGCATGGGATCCTCGTCATTTACTGTGAGCAAAATAGAGTGTTCAAAGCAGGCTTATGCCGTTGAATACATTAGCATGGAATAATAAGATAGGACCTTGGTCTATTTTGTTGGTTTGTACTCCAAGGTAATGATTAATAGGGATAGTTGGGGGTATTCGTATTCAATTGTCAGAGGTGAAATTCTTGGATTTATGGAAGACGAACTACTGCGAAAGCATTTACCAAGGATGTTTTCATTAATCAAGAACGAAAGTTAGGGGATCGA…	403	Eukaryota	100	Stramenopiles	100	Ochrophyta	100	Chrysophyceae-Synurophyceae	100	Chrysophyceae-Synurophyceae_X	100	Clade-C	100	unclassified	100	unclassified
Otu00007	10384	Gutters	4.30995	3.97092	0.00177837	TATACTAAAGTTGTTGCAGTTAAAAAGCTCGTAGTTGAATTTCTGACTTTGAGGCGCGACCGACCCCGTGTGGGCCTGTGTCTGCGAATCGAGGTCATCCTCGAGGAATGCGTATCTGTCATTCAGTTGATGGGTACGAGTACCTCGTCATTTACTGTGAGCAAAATAGAGTGTTCAAAGCAGGCTTACGCCATTGAATACATTAGCATGGAATAATAAGATAGGACCTTGGTCTATTTTGTTGGTTAGTACTCCAAGGTAATGATTAATAGGGACAGTTGGGGGTATTCGTATTCAATTGTCAGAGGTGAAATTCTTGGATTTATGGAAGACGAACTACTGCGAAAGCATTTACCAAGGATGTTTTCATTAATCAAGAACGAAAGTTAGGGGATCGAA…	402	Eukaryota	100	Stramenopiles	100	Ochrophyta	100	Chrysophyceae-Synurophyceae	100	Chrysophyceae-Synurophyceae_X	100	Clade-C	100	Poteriospumella	100	Poteriospumella+lacustris
Otu00009	7691	Gutters	4.17948	3.86802	3.21139e-05	TATATTAAAGTTGTTGCAGTTAAAAAGCTCGTAGTTGAACCTTGGGCCTGGCTGGCCGGTCCGCCTCACCGCGTGTACTGGTCCGGCCGGGCCTTTCCTTCTGGGGATCCGCATGCCCTTCACTGGGTGTGCCGGGGAACCAGGACTTTTACTTTGAAAAAATTAGAGTGTTCAAAGCAGGCCTTTGCTCGAATACATTAGCATGGAATAATAGAATAGGACGTGCGTCTCTATTTTGTTGGTTTCTAGGGACGCCGTAATGATTAATAGGGACAGTCGGGGGCATCAGTATTCAATTGTCAGAGGTGAAATTCTTGGATTTATTGAAGACTAACTACTGCGAAAGCATTTGCCAAGGATGTTTTCATTAATCAGTGAACGAAAGTTAGGGGATCGAAG…	401	Eukaryota	100	Opisthokonta	100	Fungi	100	Ascomycota	100	Pezizomycotina	100	Dothideomycetes	100	unclassified	100	unclassified
Otu00010	7196	Waters	4.3036	3.65061	0.00115589	TATATTAAAGTTGTTGCAGTTAAAAAGCTCGTAGTTGAATTTTAGGTTGTGTGGCTTATTCTCACATTGTGAGAAAGAGTCGTTTAGCCTTTAATGATTAATGATAAAATAGCATTAATTTGTTGTTTTGTTAGGAATCATCTTTTACTGTGAAGAAATTAGAGTGTTCAAAGCAGGCATTGCTGTGAATACATTAGCATGGAATAATGAAATAGGACTCAGGTTCTATTTTGTTGGTTTAAGACCCATGAGTAATGATTAACAGGAACAGTTGGGGGTATTTGTATTCCAGTGTCAGAGGTGAAATTCTTGGATTTCTGGAAGACGAACTACTGCGAAAGCATTTACCAAGGATGTTTTCACTAATCAAGAACGAAAGTTAGGGGATCGAAGAT	395	Eukaryota	100	Stramenopiles	100	Ochrophyta	100	Bacillariophyta	100	Bacillariophyta_X	100	unclassified	87	unclassified	87	unclassified
Otu00011	7175	Gutters	4.14815	3.8406	0.000363262	TATATTAAAGTTGTTGCCGTTAAAAAGCTCGTAGTTGAACCTTGGGCCTGGCTGATCTGTCCTCCTAATCGAGCGCACGGATTCGGTCGGGCCTTTCCTTCTGGGGAGCCCGATGCCCTTCACTGGGTGTCGCGGGGAACCAGGACTTTTACCTTGAAAAAATTAGAGTGTTCAAAGCAGGCCTTTGCTCGAATACATTAGCATGGAATAATAGAATAGGACAGAGGTTCTATTTTGTTGGTTTCTAGGACCGCTGTAATGATTAATAGGGATAGTCGGGGGCGTCCGTATTCAATTGTCAGAGGTGAAATTCTTGGATTTATTGAAGACGAACTACTGCGAAAGCATTCGCCAAGGATGTTTTCATTAATCAGTGAACGAAAGTTAGGGGATCGAAGAC	400	Eukaryota	100	Opisthokonta	100	Fungi	100	Ascomycota	100	Pezizomycotina	100	Eurotiomycetes	100	unclassified	100	unclassified
Otu00012	6171	Gutters	4.08252	3.75121	0.0246581	TATATTAAAGTTGTTGCAGTTAAAAAGCTCGTAGTTGAAACTTGGGCCTGGCTGGCAGGTCCGCCTCACCGCGTGTACTTGTCCGGCCGGGCCTTTCCTTCTGGAGAACCTCATGCCCTTCACTGGGTGTGTTGGGGAACCAGGACTTTTACTTTGAAAAAATTAGAGTGTTCAAAGCAGGCCTTTGCTCGAATACGTTAGCATGGAATAATAGAATAGGACGTGCGGTCCTATTTTGTTGGTTTCTAGGACCGCCGTAATGATTAATAGGGACAGTCGGGGGCATCAGTATTCAATTGTCAGAGGTGAAATTCTTGGATTTATTGAAGACTAACTACTGCGAAAGCATTTGCCAAGGATGTTTTCATTAATCAGTGAACGAAAGTTAGGGGATCGAAG…	401	Eukaryota	100	Opisthokonta	100	Fungi	100	Ascomycota	100	Pezizomycotina	100	Dothideomycetes	100	unclassified	100	unclassified
Otu00013	5410	Waters	4.42662	3.98976	2.90238e-06	TATATTAAAGTTGTTGCAGTTAAAAAGCTCGTAGTTGGACTTGTGCATGTCCCTGTATGTCCATATTGTTTGGTGCCTTCAAGGGCGTGCATCCTTGGGTGAAACCTGTGTGGCATTAGGTTGTCGTGTAGGGAATGCTCATCGTTTACTGTGAAAAAATTAGAGTGTTCAAAGCAGGCTTATGCCGTTGAATATATTAGCATGGAATAATAAGATAGAACCTTGGTACTATTTTGTTGGTTTGCGAACTGGGGTAATGATTAACAGGAACAATTGGGGGTATTCGTATTCCATTGTCAGAGGTGAAATTCTTGGATTTTTGGAAGACGAACTACTGCGAAAGCATTTACCAAGGATGTTTTCATTAATCAAGAACGAAAGTTAGGGGATCGAAGAT	397	Eukaryota	100	Stramenopiles	100	Ochrophyta	100	Bacillariophyta	100	Bacillariophyta_X	100	Raphid-pennate	100	unclassified	100	unclassified
Otu00014	4997	Waters	4.38853	3.92686	0.00667892	TATATTAAAGTTGTTGCAGTTAAAAAGCTCGTAGTTGGACTTGTGCATATCCCTGTATGCCCATATTGTTTGGTGTGTTCAAGGGCATGCATCCTTGGGTGAAACCTGTGTGGCATTAGGTTGTCGTGCAGGGAATGCCCATCGTTTACTGTGAAAAAATTAGAGTGTTCAAAGCAGGCTTATGCCGTTGAATACATTAGCATGGAATAATAAGATAGAACCTTGGTACTATTTTGTTGGTTTGCGAACTGGGGTAATGATTAACAGGAACAATTGGGGGTATTCGTATTCCATTGTCAGAGGTGAAATTCTTGGATTTTTGGAAGACAAACTACTGCGAAAGCATTTACCAAGGATGTTTTCATTAATCAAGAACGAAAGTTAGGGGATCGAAGAT	397	Eukaryota	100	Stramenopiles	100	Ochrophyta	100	Bacillariophyta	100	Bacillariophyta_X	100	Raphid-pennate	100	unclassified	100	unclassified
Otu00016	4454	Gutters	3.93729	3.59704	0.00143125	TATATTAAAGTTGTTGCCGTTAAAAAGCTCGTAGTTGAACCTTGGGTCGGGCCGCTCTGTCCTCCTAATCGAGCGCACGGAGTCGGTCGGACCTTTCCTTCTGGGGAGCCCGATGCCCTTTACTGGGCGTCGCGGGGAACCAGGACTTTTACCTTGAAAAAATTAGAGTGTTCAAAGCAGGCCTTTGCTCGAATACATTAGCATGGAATAATAGAATAGGACAGCAGTTCTATTTTGTTGGTTTCTAGGACCGCTGTAATGATTAATAGGGATAGTCGGGGGCGTCCGTATTCAATTGTCAGAGGTGAAATTCTTGGATTTATTGAAGACGAACTACTGCGAAAGCATTCGCCAAGGATGTTTTCATTAATCAGTGAACGAAAGTTAGGGGATCGAAGAC	400	Eukaryota	100	Opisthokonta	100	Fungi	100	Ascomycota	100	Pezizomycotina	100	Eurotiomycetes	100	unclassified	100	unclassified
Otu00017	4372	Gutters	3.93432	3.63872	0.000256034	TATATTAAAGTTGTTGCAGTTAAAAAGCTCGTAGTTGGATTTGTGGCGTACGGTGTGTTCCGGGCACTTGTTGTCTGAGTAACTTGCCGTTGCCATCCTTGGGTGGAACCTGTGTGGCATTAGGTTGTCGTGCAGGGGATGCCCATCGTTTACTGTGAAAAAATTAGAGTGTTCAAAGCAGGCTTATGCCGTTGAATATATTAGCATGGAATAATGAGATAGGACTTTTTCGCTATTTTGTTGGTTTGCGCGAGAAGGTAATGATTAATAGGGACAGTTGGGGGTATTCGTATTCCATTGTCAGAGGTGAAATTCTTGGATTTTTGGAAGACGAACTACTGCGAAAGCATTTACCAAGGATGTTTTCATTAATCAAGAACGAAAGTTAGGGGATCGAAG…	401	Eukaryota	100	Stramenopiles	100	Ochrophyta	100	Bacillariophyta	100	Bacillariophyta_X	100	Raphid-pennate	100	unclassified	100	unclassified
Otu00020	4097	Waters	4.63076	4.30632	1.72349e-09	TATATTAAAGTTGTTGCAGTTAAAAAGCTCGTAGTTGGATTTCTGGCAGGAGCGACGGGTCGCGCACTCTGTGCGTGAACTTGGTTGTCTCTGGCCATCCTTGGGGAGATCCTGTTTGGCATTAAGTTGTCGGGCAGGGGATACCCATCGTTTACTGTGAAAAAATTAGAGTGTTTAAAGCAGGCTTATGCCGTTGAATATATTAGCATGGAATAATAAGATAGGGCTTTGAAACTATCTTGTTGGTTTGAGTTACAAAGTAATGATTAATAGGGACAGTTGGGGGTATTCGTATTTCGTTGTCAGAGGTGAAATTCTTGGATTTCCGAAAGACGAACTACTGCGAAAGCATTTACCAAGGATGTTTTCATTAATCAAGAACGAAAGTTAGGGGATCGA…	403	Eukaryota	100	Stramenopiles	100	Ochrophyta	100	Bacillariophyta	100	Bacillariophyta_X	100	Polar-centric-Mediophyceae	100	unclassified	100	unclassified
Otu00024	3487	Waters	4.02182	3.45293	9.32222e-05	TATATTAAAGTTGTTGCAGTTAAAAAGCTCGTAGTTGGACTTGTGCATGTCCCTAGATGTCCATATTGTTTGGTGCGTTGTAGGGCGTGCATCCTTGGGTGGAATTTGTGTGGCATTAGGTTGTCGTACAGAGGATGCTCATCGTTTACTGTGAAAAAAATAGAGTGTTCAAAGCAGGCTTTTGCCGTTGAATATATTAGCATGGAATAATAAGATAAGACCTTGGTACTATTTTGTTGGTTTGCGCACTGAGGTAATGATTAACAGGGACAGTTGGGGGTATTCGTATTCCATTGTCAGAGGTGAAATTCTTGGATTTTTGGAAGACGAACTACTGCGAAAGCATTTACCAAGGATGTTTTCATTAATCAAGAACGAAAGTTAGGGGATCGAAGAT	397	Eukaryota	100	Stramenopiles	100	Ochrophyta	100	Bacillariophyta	100	Bacillariophyta_X	100	Raphid-pennate	100	unclassified	100	unclassified
Otu00025	3454	Waters	4.61716	4.31219	5.55112e-16	TATACTAAAGTTGTTGCAGTTAAAAAGCTCGTAGTTGGATTTCTGGTCGCGGGCACCGGTCCGCTCCTCACGGAGTGTGTACCAGGTATCTGCAGCCATCCTCGGGGAGAGCGTCCCTGGCATTAAGTTGTCGGGGTCGGGATCCTCGTCATTTACTGTGAGCAAAATAGAGTGTTCAAAGCAGGCTTAGGCCGTTGAATACATTAGCATGGAATAATAAGATAGGACCTTGGTCTATTTTGTTGGTTTGCACTCCAAGGTAATGATTAATAGGGATAGTTGGGGGTATTCGTATTCAATTGTCAGAGGTGAAATTCTTGGATTTATGGAAGACGAACTACTGCGAAAGCATTTACCAAGGATGTTTTCATTAATCAAGAACGAAAGTTAGGGGATCGA…	403	Eukaryota	100	Stramenopiles	100	Ochrophyta	100	Chrysophyceae-Synurophyceae	100	Chrysophyceae-Synurophyceae_X	100	Chrysophyceae-Synurophyceae_XX	100	Chrysophyceae-Synurophyceae_XXX	100	Chrysophyceae-Synurophyceae_XXX+sp.
Otu00026	3382	Gutters	3.82329	3.5249	8.91759e-05	TATATTAAAGTTGTTGCCGTTAAAAAGCTCGTAGTTGAACCTTGGGTCTGGCCGCTCTGTCCTCCTAATCGAGCGCACGGAGTCGGTCGGACCTTTCCTTCTGGGGAGCCCGATGCCCTTCACTGGGCGTCGTGGGGAACCAGGACTTTTACCTTGAAAAAATTAGAGTGTTCAAAGCAGGCCTTTGCTCGAATACATTAGCATGGAATAATAGAATAGGACAGAGGTTCTATTTTGTTGGTTTCTAGGACCGCTGTAATGATTAATAGGGATAGTCGGGGGCGTCCGTATTCAATTGTCAGAGGTGAAATTCTTGGATTTATTGAAGACGAACTACTGCGAAAGCATTCGCCAAGGATGTTTTCATTAATCAGTGAACGAAAGTTAGGGGATCGAAGAC	400	Eukaryota	100	Opisthokonta	100	Fungi	100	Ascomycota	100	Pezizomycotina	100	Eurotiomycetes	100	unclassified	100	unclassified
Otu00027	3299	Waters	4.59087	4.25216	1.33327e-09	TATGTTAATTTTGTTGAGATTAAAAAGCTCGTAGTTGAACTTCCGGCGCAAGAAATTGCGTCTGCCTGAGGTGACTAGCGGTATCGAGAGGTTCTGCTAAATCATACAGGCGTTTACTGTGAACAAATTAGAGTGCTCAAAGCAGGCTATCGCTTGAATATTTTAGCATGGAATAATAAAACAAGACTTTATTCTTTTTATTGGTTATTGGATAAAGTAATGATTAACAGGAACAGTTGGGGGTATTCGTATTTAATAGTCAGAGGTGAAATTCTTAGATTTATTAAAGACGAACTAATGCGAAAGCATTTACCAAGGATGTTTTCATTAATCAAGAACGAAAGTTAGGGGATCAAAGAC	360	Eukaryota	100	Alveolata	100	Ciliophora	100	Phyllopharyngea	100	Suctoria	100	unclassified	100	unclassified	100	unclassified
Otu00028	3160	Gutters	3.79432	3.48293	0.000106479	TATATTAAAGTTGTTGCAGTTAAAAAGCTCGTAGTCGGACTTTGGAAGCCAGTGTAGTTCGGTCTGCCGTGATGGTGTGTACTAACTATGCGCTTCTTCCTTCCAGATGTCTCTAGCTGCTCTTAACTGGGTGGCTAGTTGGCGCTGGATCGTTTACCTTGAAAAAATTAGAGTGTTTAAAGCAGGCTAATCTTTTGCCTTGAATATATTAGCATGGGATAATGGAATAGGACTCGGCTCCTGTTTCGTTGGTTTGAGTGGCTGAGTAATGATTAATAGAGACAGTTGGGGGCGTTCATATTTAATTGTCAGAGGTGAAATTCTTGGATTTATGAAAGATGAACCTATGCGAAAGCATTCGCCAAGGATGTTTTCATTGATCAAGAACGAAAGTTAAGG…	409	Eukaryota	100	Hacrobia	100	Telonemia	100	Telonemia_X	100	Telonemia_XX	100	unclassified	100	unclassified	100	unclassified
Otu00031	3099	Gutters	3.78389	3.55285	0.0049956	TATATTAATGTTGCTGCAGTTAAAAAGCTCGTAGTTGGATTTCTGACTTGGCGCACCTGGCCCGCCACGGTTACGTGTGTGAGTGCCGGGATGCGCCTGTCACTTTTCTAGTAAACTATTGTGCTCTTCATTGAGTGTGATAGGTAGCTAGATATTTTACTTTGAAAAAATTAGAGTGTTTAAAGCAGGCGTTTGCTATGAATACATTAGCATGGAATAATAAGTTAGGACTTCGGTTCTATTTTGTTGGTTTCTAGGACTGAAGTAATGATTGATAGGGATAGTTGGGGGTGCTAGTATTCAGCGGCCAGAGGTGAAATTCTCGGATTCGCTGAAGACTAACTTATGCGAAAGCATTCACCAAGGATGTCTTCTTTAATCAAGAACGAAAGTTGGGGG…	408	Eukaryota	100	Rhizaria	100	Cercozoa	100	Filosa-Sarcomonadea	100	Glissomonadida	100	Allapsidae	100	unclassified	100	unclassified
Otu00033	2973	Gutters	3.76754	3.53018	0.000179043	TATACTAAAGTTGTTGCAGTTAAAAAGCTCGTAGTTGAATTTCTGGTCTTGGATTTCGGTCTGCCTCAAACGAGGTATGTACCAGGGATCTGAGACCATCCTCGAGGAAAACATATCTGTCATTAAGTTAATGGGTATGGGATCCTCGTCATTTACTGTGAGCAAAATAGGGTGTTCAAAGCAGGCTTATGCCGTTGAATACATTAGCATGGAATAATAAGATAAGACCTTGGTCTATTTTGTTGGTTTGTACTCCAAGGTAATGATTAATAGGGATAGTTGGGGGTATTTGTATTCAATTGTCAGAGGTGAAATTCTTGGATTTATGGAAGACAAACTACTGCGAAAGCATTTACCAAGGATGTTTTCATTAATCAAGAACGAAAGTTAGGGGATCGA…	403	Eukaryota	100	Stramenopiles	100	Ochrophyta	100	Chrysophyceae-Synurophyceae	100	Chrysophyceae-Synurophyceae_X	100	Clade-C	100	unclassified	100	unclassified
Otu00034	2949	Waters	4.52991	4.2646	6.94978e-08	TATATTAAAGTTGTTGCAGTTAAAAAGCTCGTAGTTGGATTTCGGGGCAGGAGGTCCGGTCCGCCGAAAGGCAGGTACTGGACGCCAGCCCTTTTTCTCGAAGGCCCCATCTGCTCTTCACTGAGTGGTAGGGGAGTTCGGGACGTTTACTTTGAAAAAATTAGAGTGTTCAAGGCAGGCCGTCGCTTGAATACGTTAGCATGGAATAATGGAATAGGACTTCGGTTCTATTTCGTTGGTTTCTGGGACCGAAGTAATGATTAAGAGGGACAGTTGGGGGCATTCGTATTCAATTGTCAGAGGTGAAATTCTCGGATTTATGGAAGACGAACAACTGCGAAAGCATTTGCCAAGGATGTTTTCATTAATCAAGAACGAAAGTTGGGGGTTCGAAGAC	397	Eukaryota	100	Opisthokonta	100	Metazoa	100	Porifera	100	Porifera_X	100	Demospongiae	100	unclassified	100	unclassified
Otu00035	2926	Gutters	3.73821	3.3941	0.0113969	TATATTAAAGTTGTTGCAGTTAAAAAGCTCGTAGTTGGATTTGTGGTGTGTGGTGTGTTCCGGGCACTTGTTGTCTGAGTAACACGCTGCTGCCATCCTTGGGTGGAACCTGTATGGCATTAGGTTGTCGTGCAGGGGATGCCCATCTTTTACTGTGAAAAAATTAGAGTGTTCAAAGCAGGCTTATGCCGTTGAATATATTAGCATGGAATAATGAGATAGGACTTTTTCGCTATTTTGTTGGTTTGCGCGAAGAGGTAATGATTAATAGGGACAGTTGGGGGTATTCGTATTCCATTGTCAGAGGTGAAATTCTTGGATTTTTGGAAGACGAACTACTGCGAAAGCATTTACCAAGGATGTTTTCATTAATCAAGAACGAAAGTTAGGGGATCGAAG…	401	Eukaryota	100	Stramenopiles	100	Ochrophyta	100	Bacillariophyta	100	Bacillariophyta_X	100	Raphid-pennate	100	unclassified	100	unclassified
Otu00038	2901	Waters	3.96068	3.55607	0.00344775	TATACTAAAGTTGTTGCAGTTAAAAAGCTCGTAGTTGAATTTCTGGTTTCGGAACGCGGTCGGCTCCAAGGAGTTTGTACCAGCGGATCGGAGCCATCCTCGGGGAGAACATATCTGCCATTAAGTTGGTGGGTATGGGACCCTCGTCATTTACTGTGAGCAAAATAGAGTGTTCAAAGCAGGCTTACGCCGTTGAATACATTAGCATGGAATAATAAGATAGGACCTTGGTCTATTTTGTTGGTTTGTACTCCAAGGTAATGATTAATAGGGATAGTTGGGGGTATTCGTATTCAATTGTCAGAGGTGAAATTCTTGGATTTATGGAAGACGAACTACTGCGAAAGCATTTACCAAGGATGTTTTCATTAATCAAGAACGAAAGTTAGGGGATCGAAG…	401	Eukaryota	100	Stramenopiles	100	Ochrophyta	100	Chrysophyceae-Synurophyceae	100	Chrysophyceae-Synurophyceae_X	100	Clade-C	100	unclassified	100	unclassified
Otu00039	2848	Gutters	3.74917	3.48262	0.000905161	TATATTAAAGTTGTTGCAGTTAAAAAGCTCGTAGTTGGATTTGTGGTGGTCCCTGAGGTCCGATTCCGGTACTTTTGGGGACTGCCATCCTTGGGTGGATTCTGTGTGGCATTAGGTTGTCGCGCAGGGGATGCCCATCGTTTACTGTGAAAAAATTAGAGTGTTCAAAGCAGGCTTACGCCGTTGAATATATTAGCATGGAATAATGAGATAGGACCTCGGTACTATTTTGTTGGTTTGCGCACTGGGGTAATGATTAATAGGGACAGTTGTGGGTATTCGTATTCCATTGTCAGAGGTGAAATTCTTGGATTTCTGGAAGACGAACTAATGCGAAAGCATTTACCAAGGATGTTTTCGTTAATCAAGAACGAAAGTTAGGGGATCGAAGAT	393	Eukaryota	100	Stramenopiles	100	Ochrophyta	100	Bacillariophyta	100	Bacillariophyta_X	100	Raphid-pennate	100	unclassified	100	unclassified
Otu00041	2832	Gutters	3.74627	3.35651	0.005002	TATATTAAAGTTGTTGCAGTTAAAAAGCTCGTAGTTGGATTTGTGGCAGTCGCATGCGGCCCGGCATTCGTGCCGGTGTTTGCTAGCGTCGCCATCCTTGGGTGGAACCTGTGTGGCATTAGGTTGTCGTGCAGGGGATGCCCATCATTTACTGTGAAAAAATTAGAGTGTTCAAAGCAGGCTTATGCCGTTGAATATATTAGCATGGAATAATAAGATAGGACCTTGGTACTATTTTGTTGGTTTGCGCACCAAGGTAATGATTAATAGGGACAGTTGGGGGTATTCGTATTCCATTGTCAGAGGTGAAATTCTTGGATTTTTGGAAGACGAACTACTGCGAAAGCATTTACCAAGGATGTTTTCATTAATCAAGAACGAAAGTTAGGGGATCGAAGAT	400	Eukaryota	100	Stramenopiles	100	Ochrophyta	100	Bacillariophyta	100	Bacillariophyta_X	100	Raphid-pennate	100	unclassified	95	unclassified
Otu00047	2428	Gutters	3.6797	3.37235	1.53979e-05	TATATTAAAATTGTTGCAGTTAAAAAGCTCGTAGTTGGATTTCTGGTACGGCGCACTTGGCCCGTCGCGGTTACGCGTATGTGTGCCGGTGTGCGCCTGCCATCCATCTGGAGAACGCCGTCGCCCTTCACTGGGTGGGCGGTGGTATCCAGATCTTTTACTTTGAAAAAATTAGAGTGTTTAAAGCAGGCTTGTGCTATGAATACATTAGCATGGAATAATAATTTAGGACTTTGGTCTTATTTTGTTGGTTTCTAGGACTAAAGTAATGATTGATAGGGACAGTTGGGGGTGCTAGTATTCAGCGGCCAGAGGTGAAATTCTTGGATTCGCTGAAGACTAACTTATGCGAAAGCATTCACCAAGGATGTCTTCTTTAATCAAGAACGAAAGTTGGGG…	409	Eukaryota	100	Rhizaria	100	Cercozoa	100	Filosa-Sarcomonadea	100	Cercomonadida	100	Cercomonadidae	100	unclassified	100	unclassified
Otu00048	2363	Waters	4.3093	4.00617	5.18502e-07	TATGTTAATTTTGTTGCAATTAAAAAGCTCGTAGTTGAACCTCCGGCGTGAGCAATCGCGCCTGCCTGAGGCGACTGGCGATATCGCAAGATTTTGCCAACTCGTACAGGCGTTTACTGTGAACAAATTAGAGTGCTCAAAGCAGGCGTTCGCTTGAATATTTTAGCATGGAATAATAAAACACGACTTCGTTGATTTTATTGGTTATTTGACGAAGTAATGATTAACAGGAACAGTTGGGGGCATTCGTATTTCATAGTCAGAGGTGAAATTCTTAGATTTATGAAAGACGAACTAATGCGAAAGCATTTGCCAAGGATGTTTTCATTAATCAAGAACGAAAGTTAGGGGATCAAAGAC	360	Eukaryota	100	Alveolata	100	Ciliophora	100	Phyllopharyngea	100	Suctoria	100	unclassified	100	unclassified	100	unclassified
Otu00055	2116	Gutters	3.61994	3.23637	0.00241382	TATATTAAAGTTGCTGCAGTTAAAAAGCTCGTAGTTGGATTTCTGGTTTGATACAGTTTACCGGCCACGGTTTCGTGTGTTAGTGTTTGCTGTTCTGACCATCCTTCCAATCGCTGCTCACTTTTCTTCATTGATTGGTGAGTGGTATTGGATCTTTTACTTTGAAAAAATTAGAGTGTTTCAAGCAGGCTTTATGCTATGAATACATTAGCATGGAATAATAATTTAGGACTTCGGTTCTATTTTGTTGGTTTCTAGGACTGAAGTAATGATTGATAGGGATAGTTGGGGGTGCTAGTATTCAGCGGCCAGAGGTGAAATTCTCGGATTCGCTGAAGACTAACTTATGCGAAAGCATTCACCAAGGATGTCTTCTTTAATCAAGAACGAAAGTTGGGG…	409	Eukaryota	100	Rhizaria	100	Cercozoa	100	Filosa-Sarcomonadea	100	Glissomonadida	100	Sandonidae	100	Sandonidae_X	100	Sandonidae_X+sp.
Otu00056	2093	Gutters	3.6129	3.27543	0.0177943	TATATTAAAGTTGTTGCAGTTAAAAAGCTCGTAGTTGAAACTTGGGTCTGGCTGGCAGGTCCGCCTCACCGCGTGTACTTGTCCGGCCGGGCCTTCCTTCTGGAGAACCTCATGCCCTTCACTGGGCGTGTTGGGGACCAGGACTTTTACTTTGAAAAAATTAGAGTGTTCAAAGCAGGCCTTTGCTCGAATACGTTAGCATGGAATAATAGAATAGGACGTGCGGTCCTATTTTGTTGGTTTCTAGGACCGCCGTAATGATTAATAGGGACAGTCGGGGGCATCAGTATTCAATTGTCAGAGGTGAAATTCTTGGATTTATTGAAGACTAACTACTGCGAAAGCATTTGCCAAGGATGTTTTCATTAATCAGTGAACGAAAGTTAGGGGATCGAAGAC	399	Eukaryota	100	Opisthokonta	100	Opisthokonta_unclassified	100	Opisthokonta_unclassified	100	Opisthokonta_unclassified	100	Opisthokonta_unclassified	100	Opisthokonta_unclassified	100	Opisthokonta_unclassified
Otu00058	2070	Waters	4.41471	4.09009	1.13098e-10	TATGTTAATTTTGTTGAGATTAAAAAGCTCGTAGTTGAACTTCCGGCGCCAGAAATGGCGTCTGCCTGAGGTGACTAGCGGTATCGAGAGGTTCTGCTAAATCATACAGGCGTTTACTGTGAACAAATTAGAGTGCTCAAAGCAGGCTATCGCTTGAATATTTTAGCATGGAATAATAAAACAAGACTTTATTCTTTTTATTGGTTATTGGATAAAGTAATGATTAACAGGAACAGTTGGGGGCATTCGTATTTAATAGTCAGAGGTGAAATTCTTAGATTTATTAAAGACGAACTAATGCGAAAGCATTTGCCAAGGATGTTTTCATTAATCAAGAACGAAAGTTAGGGGATCAAAGAC	360	Eukaryota	100	Alveolata	100	Ciliophora	100	Phyllopharyngea	100	Suctoria	100	unclassified	100	unclassified	100	unclassified
Otu00064	1824	Gutters	3.55566	3.19815	0.000401339	TATATTAAAGTTGCTGCAGTTAAAAAGCTCGTAGTTGGATTTCTGGCGTTTCATTTCAGGCCGGCCACGGTTTCGTGTGTTAGTGCTTGAGATCTTCGCCATCCTTCCAATGGCTATTCATCCTTCTTCATTGAAGGTGTGAGTGGTATTGGATCTTTTACTTTGAAAAAATTAGAGTGTTTCAAGCAGGCTTTATGCTATGAATACATTAGCATGGAATAATAATTTAGGACTTCGGTTCTATTTTGTTGGTTTCTAGGACTGAAGTAATGATTGATAGGGATAGTTGGGGGTGCTAGTATTCAGCGGCCAGAGGTGAAATTCTCGGATTCGCTGAAGACTAACTTATGCGAAAGCATTCACCAAGGATGTCTTCTTTAATCAAGAACGAAAGTTGGG…	410	Eukaryota	100	Rhizaria	100	Cercozoa	100	Filosa-Sarcomonadea	100	Glissomonadida	100	Sandonidae	100	unclassified	100	unclassified
Otu00066	1715	Waters	3.72909	3.12612	2.41225e-05	TATATTAAAGTTGTTGCAGTTAAAAAGCTCGTAGTTGGATTTGTGAATGGGTTGAGGGATGCGTCCTCATGGTCGCGATCCTTTCGGCTTGTTCATCTTTGGTTGGAATCTGCGTGGCATTAAGTTGTCGTGCAGGGGATGGCCATCGTTTACTGTGAAAAAATTAGAGTGTTCAAAGCAGGCTTATGCCGTTGAATATATTAGCATGGAATAATGAGATAGGACCTTGGTACTATTTTGTTGGTTTGCGCACCGAGGTAATGATTAATAGGGACAGTTGGGGGTATTTGTATTTCATTGTCAGAGGTGAAATTCTTGGATTTCTGAAAGACAAACTACTGCGAAAGCATTTACCAAGGATGTTTTCATTAATCAAGAACGAAAGTTAGGGGATCGAAG…	401	Eukaryota	100	Stramenopiles	100	Ochrophyta	100	Bacillariophyta	100	Bacillariophyta_X	100	Araphid-pennate	100	unclassified	100	unclassified
Otu00067	1686	Waters	4.20996	3.89997	6.26696e-06	TATATTAAAGTTGTTGCAGTTAAAAAGCTCGTAGTTGGATTTGTGGTTGGAGCGACCGGCCCGACACAGTGTGTTGGTGCTTGGTTGCCTCCGTCCATCCTTGGGTGGAATCTGTGTGGCATTAAGTTGTCGTGCAGGGGATACCCATCTTTTACTGTGAAAAAATTAGAGTGTTCAAAGCAGGCTTACGCCGTTGAATATATTAGCATGGAATAATGAGATAGGACCTAGGTACTATTTTGTTGGTTTGCGCACCGAGGTAATGATTAATAGGGACAGTTGGGGGTATTCGTATTCCATTGTCAGAGGTGAAATTCTTGGATTTTTGGAAGACGAACTACTGCGAAAGCATTTACCAAGGATGTTTTCATTAATCAAGAACGAAAGTTAGGGGATCGA…	403	Eukaryota	100	Stramenopiles	100	Ochrophyta	100	Bacillariophyta	100	Bacillariophyta_X	100	Araphid-pennate	100	unclassified	100	unclassified
Otu00070	1631	Gutters	3.50682	3.2279	0.000782439	TATATTAAAATTGTTGCAGTTAAAAAGCTCGTAGTTGGATTTCTGGTATGGCGCACTTGGCCCGTCGCGGTTACGTGTATGTGTGCCGGTGTGCGCCTGCCATCCATCTGGAGAACGCTGTCGCCCTTCACTGGGTGGGCAGTGGTATCCAGATCTTTTACTTTGAAAAAATTAGAGTGTTTAAAGCAGGCTTGTGCTGTGAATACATTAGCATGGAATAATAATTTAGGACTTTGGTCTTATTTTGTTGGTTTCTAGGACTAAAGTAATGATTGATAGGGACAGTTGGGGGTGCTAGTATTCAGCGGCCAGAGGTGAAATTCTTGGATTCGCTGAAGACTAACTTATGCGAAAGCATTCACCAAGGATGTCTTCTTTAATCAAGAACGAAAGTTGGGG…	409	Eukaryota	100	Rhizaria	100	Cercozoa	100	Filosa-Sarcomonadea	100	Cercomonadida	100	Cercomonadidae	100	unclassified	100	unclassified
Otu00071	1623	Gutters	3.50415	3.19181	0.00242111	TATATTAAAGTTGTTGCCGTTAAAAAGCTCGTAGTTGAACCTTGGGTCTGGCCGATCTGTCCTCCTAATCGAGCGCACGGATTCGGTCGGACCTTTCCTTCTGGGGAGCCCCATGCCCTTCACTGGGCGTGGTGGGGAACCAGGACTTTTACCTTGAAAAAATTAGAGTGTTCAAAGCAGGCCTTTGCTCGAATACATTAGCATGGAATAATAGAATAGGACAGAGGTTCTATTTTGTTGGTTTCTAGGACCGCTGTAATGATTAATAGGGATAGTCGGGGGCGTCCGTATTCAATTGTCAGAGGTGAAATTCTTGGATTTATTGAAGACGAACTACTGCGAAAGCATTCGCCAAGGATGTTTTCATTAATCAGTGAACGAAAGTTAGGGGATCGAAGAC	400	Eukaryota	100	Opisthokonta	100	Fungi	100	Ascomycota	100	Pezizomycotina	100	Eurotiomycetes	100	unclassified	100	unclassified
Otu00074	1471	Gutters	3.46077	3.1543	0.000533918	TATATTAAAGTTGTTGCAGTTAAAAAGCTCGTAGTTGAACTTCAGGCCCGACGGGGTGGTCTGCCTCACGGTATGTACTATCCGGTTGGGCCTTACCTCCTGGTGAGCCCGTATGTCGTTTACTCGGTGTGCGGGGGAACCAGGAATTTTACTTTGAAAAAATTAGAGTGTTCAAAGCAGGCATATGCCCGAATACATTAGCATGGAATAATAGAATAGGACGTGCGGTTCTATTTTGTTGGTTTCTAGGATCGCCGTAATGATTAATAGGGACGGTTGGGGGCATTAGTATTCAGTTGCTAGAGGTGAAATTCTTAGATTTACTGAAGACTAACTACTGCGAAAGCATTTGCCAAGGACGTTTTCATTAATCAAGAACGAAGGTTAGGGGATCAAAAAT	400	Eukaryota	100	Opisthokonta	100	Fungi	100	Basidiomycota	100	Agaricomycotina	100	Tremellomycetes	100	unclassified	100	unclassified
Otu00076	1450	Gutters	3.456	3.20627	8.39635e-06	TATATTAAAGTTGCTGCAGTTAAAAAGCTCGTAGTTGGATTTCTGACGAAACTGCTAGCTGGCCCGTCACGTCAGTGATGTGTGCCGGCTTGGCGTTTGTCATCCGTTCGAATGATATGCGCGCTGCCCTTCACTGGGTTGGTGCTGCATGTTTTCGATCTTTTACTTTGAAAAAATTAGAGTGTTTCAAGCAGGCATGTTTGCTATGAATACATTAGCATGGAATAATAATCTAGGACTTTCGGTTCTATTTTGTTGGTGTTCTGGAGCTGAAGTAATGATTGATAGGGATAGTTGGGGGTGCTAGTATTCAATGGCCAGAGGTGAAATTCTCGGATTCCTTGAAGACTAACTTATGCGAAAGCATTCACCAAGGATGTCTTCTTTAATCAAGAACGA…	418	Eukaryota	100	Rhizaria	100	Cercozoa	100	Filosa-Sarcomonadea	100	Glissomonadida	100	Allapsidae	100	Group-Te	100	unclassified
Otu00081	1344	Waters	4.08682	3.76411	1.52921e-05	TATATTAAAGTTGTTGCAGTTAAAAAGCTCGTAGTTGGATTTGTGGCGTATGGTGTGTTCCGGGCACTTGTTGTCTGAGTAACCTGCTGTTGCCATCCTTGGGTGGAACCTGTGTGGCATTAGGTTGTCGTGCAGGGGATGCCCATCATTTACTGTGAAAAAATTAGAGTGTTCAAAGCAGGCTTATGCCGTTGAATATATTAGCATGGAATAATGAGATAGGACTTTTTTACTATTTTGTTGGTTTGCGTAAAGAGGTAATGATTAATAGGGACAGTTGGGGGTATTCGTATTCCATTGTCAGAGGTGAAATTCTTGGATTTTTGGAAGACGAACTACTGCGAAAGCATTTACCAAGGATGTTTTCATTAATCAAGAACGAAAGTTAGGGGATCGAAG…	401	Eukaryota	100	Stramenopiles	100	Ochrophyta	100	Bacillariophyta	100	Bacillariophyta_X	100	Raphid-pennate	100	unclassified	100	unclassified
Otu00085	1259	Waters	4.10231	3.77776	9.03786e-10	TATATTAAAGTTGTTGCAGTTAAAAAGCTCGTAGTTGGATTTCTGGCAGGAGCGACCGGTCGCGCACTATGTGCGTGAACTTGGTTGTCTCTGGCCATCCTTGGGGAGATCCTGTTTGGCATTAAGTTGTCGGGCAGGGGATACCCATCGTTTACTGTGAAAAAATTAGAGTGTTTAAAGCAGGCTTATGCCGTTGAATATATTAGCATGGAATAATAAGATAGGACTTCGGAACTATTTTGTTGGTTTGCGTTACGAAGTAATGATTAATAGGGACAGTTGGGGGTATTCGTATTCCGTTGTCAGAGGTGAAATTCTTGGATTTCCGGAAGACGAACTACTGCGAAAGCATTTACCAAGGATGTTTTCATTAATCAAGAACGAAAGTTAGGGGATCGA…	403	Eukaryota	100	Stramenopiles	100	Ochrophyta	100	Bacillariophyta	100	Bacillariophyta_X	100	Polar-centric-Mediophyceae	100	unclassified	100	unclassified
Otu00091	1159	Waters	4.16646	3.84544	1.44329e-15	TATACTAAAGTTGTTGCAGTTAAAAAGCTCGTAGTTGGATTTCTGGTCGTGAACCCAGGTCCGGACCTCACGGTCTGTGTACCGGGTGTTTGCGTCCATCTTCCGGGAAAACACTTCTGTTCTTTATTGAATGGTTGTGCGATCTCGGTCAGTTACTGTGAGCAAAGTAGAGTGTTCAAAGCAGGCTTATGCCGTTGAATATATTAGCATGGAATAATAAGATAAGACTTTGGTTTATTTTGTTGGTTTACATTCCAAGGTAATGATTAATAGGGATAGTTGGGGGTATTCGTATTCAATTGTCAGAGGTGAAATTCTTGGATTTATGGAAGACGAACTACTGCGAAAGCATTTACCAAGGATGTTTTCATTAATCAAGAACGAAAGTAAGGGGATCGA…	403	Eukaryota	100	Stramenopiles	100	Ochrophyta	100	Chrysophyceae-Synurophyceae	100	Chrysophyceae-Synurophyceae_X	100	Chrysophyceae-Synurophyceae_XX	100	Chrysophyceae-Synurophyceae_XXX	100	Chrysophyceae-Synurophyceae_XXX+sp.
Otu00095	1117	Gutters	3.3423	3.13019	0.000512378	TATATTAAAGTTGTTGCAGTTAAAAAGCTCGTAGTTGGATTTCGGAAGGTCTTTAGCAGTCCGCCCCTTCGGGGAGCGGGTTGCTGGCCTCCTATGTTCCTAACGGTCCTCATCCGCGAGGGTGGGGAATCAACCGCTAGGATCGTTTACTTTGAGGAAATTAGAGTGTTCAAAGCAGGCGTAACTCGCCTCCGAATACGTTAGCATGGGATAATGGAATACGACTTCGGTCTTGTTTCGTTGGTTTCGCTTGGCTGAAGTAATGATTGATAGGGACAGTTGGGGGCATTAGTATTTAGTTGTCAGAGGTGAAATTCTAGGATTTACTAAAGACTGACCAATGCGAAAGCATTTGCCAAGGATGTTTTCATTAATCAAGAACGAAAGTAGGGGGATCGA…	403	Eukaryota	100	Amoebozoa	100	Lobosa	100	Tubulinea	100	Echinamoebida	100	Vermamoebidae	100	unclassified	100	unclassified
Otu00096	1110	Waters	4.0997	3.79166	1.81799e-12	TATACTAAAGTTGTTGCAGTTAAAAAGCTCGTAGTTGAATTTCTGGTCGTGGCGATCGGTCCGCCCCTCACGGGGTGTGCACCAGGTCTCTACGTCCATCCTCGGGGAGAGCACGTCTGGCATTTAGTTGTCGGGCGTGGGATCCTCGTCATTTACTGTGAGCAAAATAGAGTGTTCAAAGCAGGCTTAGGCCGTTGAATACATTAGCATGGAATAATAAGATAGGACCTTGGTCTATTTTGTTGGTTTGCATTCCAAGGTAATGATTAATAGGGATAGTTGGGGGTATTCGTATTCAATTGTCAGAGGTGAAATTCTTGGATTTATGGAAGACGAACTACTGCGAAAGCATTTACCAAGGATGTTTTCATTAATCAAGAACGAAAGTTAGGGGATCGA…	403	Eukaryota	100	Stramenopiles	100	Ochrophyta	100	Chrysophyceae-Synurophyceae	100	Chrysophyceae-Synurophyceae_X	100	Clade-F	100	unclassified	100	unclassified
Otu00098	1088	Gutters	3.33126	3.06192	0.000261302	TATATTAAAGTTGTTGCAGTTAAAAAGCTCGTAGTTGGATTTCTGTTTTGAGCGTCCGGTCCGCTCGTAAGAGTGTGTTACTAGGATGTTTGAGACATTTTTTGTGAGGATGTTCTTCTGCCATTCAGTTGGTGGTTGAATAGACTTGCATCGTTTACTGTGAAAAAATTAGAGTGTTTAAAGCAGGCGTTTGCTCATTGAATACATTAGCATGGAATAATAAGATACGACCTTGGTGGTCTATTTTGTTGGTTTGCACACCAGGGTAATGATTAATAGGGACAGTTGGGGGTATTCATATTTCAGCGTCAGAGGTGAAATTCTTGGATCGCTGAAAGATGAGCTTAGGCGAAAGCATTTACCAAGGATGTTTTCATTAATCAAGAACGAAAGTTAGGG…	409	Eukaryota	100	Stramenopiles	100	Stramenopiles_X	100	Oomycota	100	Oomycota_X	100	unclassified	100	unclassified	100	unclassified
Otu00128	727	Waters	3.78759	3.49868	9.04409e-06	TATACTTAAGTTGTTGCAGTTAAAAAGCTCGTAGTTGAAATTCGAATTCGTCACTGAGCGGCTTGCCGCGCTGTTGGCGGGTTCTCCGTCTATAATCTTTTTGCCTTCGCAAGTTGGTAAGATGCTGAGTAGACAATTTACCTTGAAAAAATTAGAGTGTTTCAGGCAGGTTTTCGCCGGAATACATTAGCATGGAATAATGGAATAGGACTGTGGTCTGTTGTTGGTTTTTGGACCATTGTAATGATTAATAGGGACAGATGGGGGCATTAGTATTTAATTGTCAGAGGTGAAATTCTTGGATTTATTAAAGACTAACTTATGCGAAAGCATCTGCCAAGGATGTTTTCATTAATCAAGAACGAAAGTTAGGGGATCGAAGAT	384	Eukaryota	100	Alveolata	100	Ciliophora	100	Oligohymenophorea	100	Peniculia	100	unclassified	100	unclassified	100	unclassified
Otu00137	636	Waters	3.89514	3.57402	8.10463e-15	TATATTAAAGTTGTTGCAGTTAAAAAGCTCGTAGTTGGATTTGTGGTTGATCGCTGGATCCTCTTTAGAGGCGTCCGTGTGGTTGACCATCCTTGGGTGGATGTTGCGTGGCATTCGGTTGTCGCGCAGGGGATGCCCATCGTTTACTGTGAAAAAATCAGCGCGTTCCAAGCAGGCTTATGCCGTTGAATGTATTAGCATGGAATAATGAGATAGGACCTCGGTACTATTTTGTTGGTTTGCGCACTGGGGTAATGATTAATAGGGACAGTTGGGGGTATTCGTATTGCATTGTCAGAGGTGAAATTCTTGGATTTCTGCAAGACGAACTACTGCGAAAGCATTTACCAAGGATGTTTTCATTAATCAAGAACGAAAGTTAGGGGATCGAAGAT	395	Eukaryota	100	Stramenopiles	100	Ochrophyta	100	Bacillariophyta	100	Bacillariophyta_X	100	Raphid-pennate	100	unclassified	100	unclassified
Otu00144	604	Waters	3.84704	3.57632	1.38433e-10	TATATTAAAGTTGTTGCAGTTAAAAAGCTCGTAGTTGGATTTCTGGTAGGAGTTCTCGGTCCGCTCTTAATGGGTGTGTACTTGTAGTAATTCTGGCCATCCTTGAGGAGATACATTCTGTCATTGATTTGTCGGTTTGTGGAACCTCATCGTTTACTGTGAAAAAATTAGAGTGTTTAAAGCAGGCTTACGCCGTTGAATACATTAGCATGGAATAATAAGATAGGACTTTGGTGGTCTATTTTGTTGGTTTGCACACCAAGGTAATGATTAATAGGGATAGTTGGGGGTATTCGTATTTAATTGTCAGAGGTGAAATTCTTGGATTTCTGAAAGACGAACTACTGCGAAAGCATTTACCAAGGATGTTTTCATTAATCAAGAACGAAAGTTAGGGGA…	407	Eukaryota	100	unclassified	100	unclassified	100	unclassified	100	unclassified	100	unclassified	100	unclassified	100	unclassified
Otu00147	592	Waters	3.87212	3.56568	1.01807e-13	TATATTAAAGTTGTTGCAGTTAAAAAGCTCGTAGTTGGATTTGTGGTTGCTTGCTGGGTCCTCTTTGAGGCATCTGTGTGAGTGACCATCCTTGGGTGGATGTTGCGTGGCATTAGGTTGTTGCGCAGGGGATGCCCATCATTTACTGTGAAAAAATCAGCGCGTTCCAAGCAGGCTTATGCCGTTGAATGTATTAGCATGGAATAATGAGATAGGACCTTGGTACTATTTTGTTGGTTTGCGCACTGGGGTAATGATTAATAGGGACAGTTGGGGGTATTCGTATTGCATTGTCAGAGGTGAAATTCTTGGATTTCTGCAAGACGAACTACTGCGAAAGCATTTACCAAGGATGTTTTCATTAATCAAGAACGAAAGTTAGGGGATCGAAGAT	394	Eukaryota	100	Stramenopiles	100	Ochrophyta	100	Bacillariophyta	100	Bacillariophyta_X	100	Raphid-pennate	100	unclassified	100	unclassified
Otu00149	580	Waters	3.48656	3.08374	0.000103754	TATATTAAAGTTGTTGCAGTTAAAAAGCTCGTAGTTGGATTTGTGATCGTGTTCGGGAGCCATTTTTGGATTCCTTGAACATGGTCATCTTTGGGAGGAATTTGTGTGGCATTAGCTTGTTGCATGGGGGATACTCAACGTTTACTGTGAAAAAATCAGCGCGTTCAAAGCAAGCTTATGCTGTGAATGTATTAGCATGGAATAATAAGATAGGACCTTGGTACTATTTTGTTGGTTTGTGCACCGAGGTAATGATTAATAGGGACAGTTGGGGGTATTCGTATTCCATTGTCAGAGGTGAAATTCTTGGATTTTTGGAAGACGAACTACTGCGAAAGCATTTACCAAGGATGTTTTCATTAATCAAGAACGAAAGTTAGGGGATCGAAGAT	392	Eukaryota	100	Stramenopiles	100	Ochrophyta	100	Bacillariophyta	100	Bacillariophyta_X	100	Raphid-pennate	100	unclassified	100	unclassified
Otu00152	556	Waters	3.49191	3.06202	0.00363831	TATATTAAAGTTGTTGCAGTTAAAAAGCTCGTAGTTGGACTTGTGCATATCCCTGTATGCCCATATTGTTTGGTGTGTTCAAGGGCATGCATCCTTGGGTGAAACCTGTGTGGCATTAGGTTGTCGTGCAGGGAATGCCCATCGTCTACTGTGAAAAAATTAGAGTGTTCAAAGCAGGCTTATGCCGTTGAATACATTAGCATGGAATAATAAGATAGAACCTTGGTACTATTTTGTTGGTTTGCGAACTGGGGTAATGATTAACAGGAACAAATGGGGGTATTCGTATTCCATTGTCAGAGGTGAAATTCTTGGATTTTTGGAAGACAAACTACTGCGAAAGCATTTACCAAGGATGTTTTCATTAATCAAGAACAAAAGTTAGGGGATCGAAGAT	397	Eukaryota	100	Stramenopiles	100	Ochrophyta	100	Bacillariophyta	100	Bacillariophyta_X	100	Raphid-pennate	100	unclassified	100	unclassified
Otu00153	555	Waters	3.73011	3.37815	3.0847e-05	TATATTAAAGTTGTTGCAGTTAAAAAGCTCGTAGTTGGATTTCTGGCAGGAGCGACCGGTCTCACACTCAGTGCGAGAACTCGTGTTGTCTCTGGCCATCCTTGGGGATATCCTGTTTGGCATTAAGTTGTCGGGCAGGGGATACCCATCGTTTACTGTGAAAAAATTAGAGTGTTTAAAGCAGGCTTATGCCGTTGAATATATTAGCATGGAATAATAAGATAGGACCCTGGTACTATTTTGTTGGTTTGCGCACCGAGGTAATGATTAAGAGACAGGCGGGGCTATTCGTATTGCATTGTCAGAGGTGAAATTCTTGGATTTCTGCAAGACGAACTACTGCGAAAGCATTTAGCAAGGATGTTTTCATTAATCAAGAACGAAAGTTAGGGGATCGAA…	402	Eukaryota	100	Stramenopiles	100	Ochrophyta	100	Bacillariophyta	100	Bacillariophyta_X	100	Polar-centric-Mediophyceae	100	unclassified	100	unclassified
Otu00160	525	Waters	3.7991	3.49731	1.17018e-13	TATATTAAAGTTGTTGCAGTTAAAAAGCTCGTAGTTGGATTTCTGGCAGGAGCGTCCGGTCTCACACTCAGTGCGGGAACTTGGATGTCTCTGGCCATCTTTGGGGGTATCCTGTTTGGCATTAAGTTGTCGGGCAGGGGATACCCATCGTTTACTGTGAAAAAATTAGAGTGTTTAAAGCAGGCTTATGCCGTTGAATATATTAGCATGGAATAATAAGATAGGACGTAGGTACTATTTTGTTGGTTTGCGCACCCACGTAATGATTAATAGAGACAGGCGGGGCTATTCGTATTGCATTGTCAGAGGTGAAATTCTTGGATTTCTGCAAGACGAACTACTGCGAAAGCATTTAGCAAGGATGTTTTCATTAATCAAGAACGAAAGTTAGGGGATCGA…	403	Eukaryota	100	Stramenopiles	100	Ochrophyta	100	Bacillariophyta	100	Bacillariophyta_X	100	Polar-centric-Mediophyceae	100	unclassified	100	unclassified
Otu00163	510	Waters	3.7655	3.48697	7.00551e-14	TATATTAAAGTTGTTGCAGTTAAAAAGCTCGTAGTCGGATGTCGGGCTCGGGCAAGCTGTCGGCCTTTGGTCGGACGGCAGGCTCGGGTCTTTCTGCCTGAGGAACCCGCTTGCTTTAACCGGCTGGCGGTGGACGCAGGTCGTTTACTTTGAAAAAATTAGAGTGTTCAAAGCAGGCTAGCGCTTGAATACATTAGCATGGAATAATGGAATAGGACTTTGGTGCTATTTTGTTGGTTTATGGGACCGAAGTAATGATTAACAGGGACAGTTGGGGCCGTTTATATTTCGTTGTCAGAGGTGAAATTCTTGGATTTACGAAAGATAAACTTCTGCGAAAGCATTCGGCAAGGATGTTTTCATTGATCAAGAACGAAAGTTAGGGGATCGAAGAC	395	Eukaryota	100	unclassified	100	unclassified	100	unclassified	100	unclassified	100	unclassified	100	unclassified	100	unclassified
Otu00169	467	Waters	3.74817	3.46592	1.11022e-16	TATACTAAAGTTGTTGCAGTTAAAAAGCTCGTAGTCGAATGAAGGTTTCTTGAACTGCGCGAACTTCTAGGTGTAACCTAGACTAGTTTGTGCACAAGAACCTCCCTTTTGTAGTTGATTAAATCCAATTGGATCTAATTGTCTACATGCATTACTGTGAACAAAATAGAGTGTTCATGGCAGGTCAATTTAGGCTTGAATACCTCAGCATGGAATAATAGAATAGGACTTCTGGTTCTATTTTGTTGGTTTTTGGAGCCGAAGTAATGATTAATAGGGATAGTTGGGGGCACTCGTACTCCGTTGTCAGAGGTGAAATTCTAGGATTGACGGAAGACGAACAACTGCGAAAGCATCTGCCAAGGATGTTTTCATTGATCAAGAACGAAAGTTAGGGGA…	407	Eukaryota	100	unclassified	100	unclassified	100	unclassified	100	unclassified	100	unclassified	100	unclassified	100	unclassified
Otu00172	446	Waters	3.42497	3.01083	0.000102648	TATATTAAAGTTGTTGCAGTTAAAAAGCTCGTAGTTGGATTTGTGGATGGGTCGTGGGATACGTCCTCTTGGACGCAATCCTTTCGGCTTGTTCATCTTTGGTTGGAATCTGCGTGGCATTAAGTTGTCGTGCAGGGGATGGCCATCGTTTACTGTGAAAAAATTAGAGTGTTCAAAGCAGGCTTATGCCGTTGAATATATTAGCATGGAATAATGAGATAGGACCTTGGTACTATTTTGTTGGTTTGCGCACCGAGGTAATGATTAATAGGGACAGTTGGGGGTATTTGTATTTCATTGTCAGAGGTGAAATTCTTGGATTTCTGAAAGACAAACTACTGCGAAAGCATTTACCAAGGATGTTTTCATTAATCAAGAACGAAAGTTAGGGGATCGAAG…	401	Eukaryota	100	Stramenopiles	100	Ochrophyta	100	Bacillariophyta	100	Bacillariophyta_X	100	Araphid-pennate	100	unclassified	100	unclassified
Otu00173	437	Waters	3.7187	3.38716	1.7214e-12	TATATTAAAGTTGCTGCAGTTAAAAAGCTCGTAGTTGGATCTCGGGCACAGGCTTGCGGTCCGCCTCGCGGCGGCCACCGCTCGCCCTGGCCTCCCGGCCGGCGTCACCGTCCCTTGGTGCTCTTGATCGAGTGTCTCGGGCGGCCGGCACGTTTACTTTGAAGAAATTAGAGTGCTTAGAGCAGGCCCTGGTCGCCTGGATAATTGTGCATGGAATAATGGAATAGGACCTCGGTTCTATCTGTTGGCTCTCGGAGCGCGAGGTAATGATTGATAGGGACGGACGGGGGCATCCGTATTGCGGCGCTAGAGGTGAAATTCTTGGACCGTCGCAAGACGAACGACAGCGAAAGCATTTGCCAAGCATGTTTTCATTAATCAAGAACGAAAGTCAGAGGT…	407	Eukaryota	100	Opisthokonta	100	Metazoa	100	Mollusca	100	Bivalvia	100	Heteroconchia	100	unclassified	100	unclassified
Otu00182	385	Waters	3.5499	3.19019	6.69865e-08	TATATTAAAGTTGTTGCAGTTAAAAAGCTCGTAGTTGGATTTGTGGAGTCACTAGTTGGGTCATATTTGATTCCAAACGTGTGTCTTCATCTTTGGGTTACCTCTATGTGGCATTAGGTTGTCGCGTAGAGAGTGCTCATCATTTACTGTGAGAAAATCAGAGCGTTCCAAGCAAGCTTAGGCTGTTGAATGTATTAGCATGGAATAATGGGATAGGACCTTGGTACTATTTTGTTGGTTTGTGCATCAAGGAAATGATCAACAGGGACAGTTGGGGGTATTCGTATTCCATTGTCAGAGGTGAAATTCTTGGATTTTTGGAAGACGAACTACTGCGAAAGCATTTACCAAGGATGTTTTCATTAATCAAGAACGAAAGTTAGGGGATCGAAGAT	395	Eukaryota	100	Stramenopiles	100	Ochrophyta	100	Bacillariophyta	100	Bacillariophyta_X	100	Raphid-pennate	100	unclassified	100	unclassified
Otu00184	381	Waters	3.65905	3.37428	8.88178e-16	TATACTAAAGTTGTTGCAGTTAAAAAGCTCGTAGTCGAATGAAGGTTTCTTGAACTGCGCGAACTTCTAGGTGTAACCTAGACTAGTTTGTGCACAAGAACCTCCCTTTTGTAGTTGATTAAATCCAATTGGATCTAATTGTCTACATGCATTACTGTGAACAAAATAGAGTGTTCATGGCAGGTCAATTTAGGCTTGAATACCTCAGCATGGAATAATAGAATAGGACTTCTGGTTCTATTTTGTTGGTTTTTGGAGCCGAAGTAATGATTAATAGGGATAGTTGGGGGCACTCGTACTCCGTTGTCAGAGGTGAAATTCTAGGATTGACGGAAGACGAACAACTGCGAAAGCATCTGCCAAGGATGTTTTCATTGATCAAGAACGAAAGTTAGGGGA…	407	Eukaryota	100	unclassified	100	unclassified	100	unclassified	100	unclassified	100	unclassified	100	unclassified	100	unclassified
Otu00194	347	Waters	3.62257	3.28703	1.81988e-12	TATGTTAATTTTGTTGAGATTAAAAAGCTCGTAGTTGAACTTCCGGCGCAAGAAATTGCGTCTGCCTGAGGTGACTAGCGGTATCGAGAGGTTCTGCTAAATCATACAGGCGTTTACTGTGAACAAATTAGAGTGCTCAAAGCAGGCTATCGCTTGAATATTTTAGCATGGAGTAATAAAACAAGACTTTATTCTTTTTATTGGTTATTGGATAAAGTAATGATTAACAGGAACAGTTGGGGGTATTCGTATTTAATAGTCAGAGGTGAAATTCTTAGATTTATTAAAGACGAACTAATGCGAAAGCATTTACCAAGGATGTTTTCATTAATCAAGAACGAAAGTTAGGGGATCAAAGAC	360	Eukaryota	100	Alveolata	100	Ciliophora	100	Phyllopharyngea	100	Suctoria	100	unclassified	100	unclassified	100	unclassified
Otu00195	344	Waters	3.58419	3.20231	6.33582e-12	TATACTAAAGTTGTTGCAGTTAAAAAGCTCGTAGTTGAATTTCTGGTCTCGGACGGCGGTCTGCCACAATTGTGGTATGTGCCATCTGTCTGAGTCCATCCTCGGGGAAAACGTATCTGTGATTCAGTTCATGGGTATGGGTTCCTCGTCATTTACTGTGAGCAAAATAGAGTGTTCAAAGCAGGCTTATGCCGTTGAATACATTAGCATGGAATAATAAGATAGGACCTTGGTCTATTTTGTTGGTTTGTACTCCAAGGTAATGATTAATAGGGATAGTTGGGGGTATTCGTATTCAATTGTCAGAGGTGAAATTCTTGGATTTATGGAAGACGAACTACTGCGAAAGCATTTACCAAGGATGTTTTCATTAATCAAGAACGAAAGTAAGGGGATCGA…	403	Eukaryota	100	Stramenopiles	100	Ochrophyta	100	Chrysophyceae-Synurophyceae	100	Chrysophyceae-Synurophyceae_X	100	Clade-C	100	Clade-C_X	100	unclassified
Otu00196	338	Waters	3.58562	3.29096	1.0969e-13	TATATTAAAGTTGTTGCAGTTAAAAAGCTCGTAGTTGGATTTCTGGCAGGAGCGACGGGTGGCGCACTCTGTGCGTGAACTTGGTTGTCTCTGGCCATCCTTGGGGAGATCCTGTTTGGCATTAAGTTGTCGGGCAGGGGATACCCATCGTTTACTGTGAAAAAATTAGAGTGTTTAAAGCAGGCTTATGCCGTTGAATATATTAGCATGGAATAATAAGATAGGACTTTGGAACTATTTTGTTGGTTTGCGTTACAAAGTAATGATTAATAGGGACAGTTGGGGGTATTCGTATTTCGTTGTCAGAGGTGAAATTCTTGGATTTCCGAAAGACGAACTACTGCGAAAGCATTTACCAAGGATGTTTTCATTAATCAAGAACGAAAGTTAGGGGATCGA…	403	Eukaryota	100	Stramenopiles	100	Ochrophyta	100	Bacillariophyta	100	Bacillariophyta_X	100	Polar-centric-Mediophyceae	100	unclassified	100	unclassified
Otu00211	307	Waters	3.41661	3.10155	1.96274e-07	TATATTAAAGTTGTTGCAGTTAAAAAGCTCGTAGTTGGATTTGTGGGTGGAGGTGCTGGCCCGACGCTTTGCGTGGGTGCTGGCTACCTCTGTCCATCCTTGGGTGGAACCTGTGTGGCATTAAGTTGTCGTGCAGGGGATGCCCATCTTTTACTGTGAAAAAATTAGAGTGTTCAAAGCAGGCTTACGCCGTTGAATATGTTAGCATGGAATAATGAGATAGGACCTGGGTACTATTTTGTTGGTTTGCGCACCGAGGTAATGATTAATAGGGACAGTTGGGGGTATTCGTATTCCATTGTCAGAGGTGAAATTCTTGGATTTTTGGAAGACGAACGACTGCGAAAGCATTTACCAAGGATGTTTTCATTAATCAAGAACGAAAGTTAGGGGATCGAA…	402	Eukaryota	100	Stramenopiles	100	Ochrophyta	100	Bacillariophyta	100	Bacillariophyta_X	100	Araphid-pennate	100	unclassified	100	unclassified
Otu00228	273	Waters	3.52763	3.18604	1.10792e-07	TATATTAAAGTTGTTGCAGTTAAAAAGCTCGTAGTTGGATTTGTGGTTGCTCGCTGGGTCCTCTTTTTGAGGCATCCGGTTGGGTGACCATCCTTGGGTGGATGTTGCGTGGCATTCGGTTGTCGCGCAGGGGATGCCCATCGTTTACTGTGAAAAAATCAGCGCGTTCCAAGCAGGCTTATGCCGTTGAATGTATTAGCATGGAATAATGAGATAGGACCTCGGTACTATTTTGTTGGTTTGCGCACTGGGGTAATGATTAATAGGGACAGTTGGGGGTATTCGTATTGCATTGTCAGAGGTGAAATTCTTGGATTTCTGCAAGACGAACTACTGCGAAAGCATTTACCAAGGATGTTTTCATTAATCAAGAACGAAAGTTAGGGGATCGAAGAT	396	Eukaryota	100	Stramenopiles	100	Ochrophyta	100	Bacillariophyta	100	Bacillariophyta_X	100	Raphid-pennate	100	unclassified	100	unclassified
Otu00233	264	Waters	3.50242	3.30184	1.71422e-07	TATATTAACGTTGCTGCAGTTAAAAAGCTCGTAGTTGAATTTCTGTGAGTTGAATTTCCTATGGGTTATAAGACATCACATCCGCGTCGGAAGCCAGTACAGTTTAACTTATTGGTAGAAGCGCATTTTACTTTGAAGAAATTAGAGTGTTCCAGGCAGGCTTTGCTTGAATACATCAGCATGGAATAATGGAATAGGACAAGTCAATTTTATTGGTTATTTGGCTTGTAATGATTAACAGGGACAGTTGGGGGCGTTTGTATTCAATAGTCAGAGGTGAAATTCTTGGATTTGTTGAAGACAAACTAATGCGAAAGCATTCGCCAAGGATGTTTTCATTAATCAAGAACGAAAGTTAGGGGATCAAAGAC	371	Eukaryota	100	Alveolata	100	Ciliophora	100	Phyllopharyngea	100	unclassified	100	unclassified	100	unclassified	100	unclassified
Otu00242	248	Waters	3.49191	3.1888	2.33147e-14	TATACTAAAGTTGTTGCAGTTAAAAAGCTCGTAGTTGGATTTCTGGATAGCAACCCAGGTCCGCCCCTCGCGGGGTGTGTACTCGGTGCTGTTATCCATCATCGAGGAGAACATATCTGTCATTCATTTGTCGGGTATGGTATCCTCGTCATTTACTGTGAGCAAACTAGAGTGTTCAAAGCAGGCTTATGCCGTTGAATACATTAGCATGGAATAATAAGATATGACCTTGGTCTATTTTGTTGGTTTGTATTCCAAGGTAATGATTAATAGGGACAGTTGGGGGTATTCGTATTCAATTGTCAGAGGTGAAATTCTTGGATTTATGGAAGACGAACTACTGCGAAAGCATTTACCAAGGATGTTTTCATTAATCAAGAACGAAAGTTAGGGGATCGA…	403	Eukaryota	100	Stramenopiles	100	Ochrophyta	100	Chrysophyceae-Synurophyceae	100	Chrysophyceae-Synurophyceae_X	100	unclassified	100	unclassified	100	unclassified
Otu00252	228	Waters	3.36043	3.00161	6.82035e-08	TATATTAAAGTTGTTGCAGTTAAAAAGCTCGTAGTTGGATTTCTGGCAGGAGCGACCGGTCTCACACTCAGTGCGAGAACTCGTGTTGTCTCTGGCCATCCTTGGGGATATCCTGTTTGGCCTTACGTTGTCGGGCAGGGGATACCCATCGTTTACTGTGAAAAAATTAGAGTGTTTAAAGCAGGCTTATGCCGTTGAATATATTAGCATGGAATAATAAGATAGGACCCTGGTACTATTTTGTTGGTTTGCGCACCGAGGTAATGATTAAAAGAGACAGGCGGGGCTATTCGTATTGCATTGTCAGAGGTGAAATTCTTGGATTTCTGCAAGACGAACTACTGCGAAAGCATTTAGCAAGGATGTTTTCATTAATCAAGAACGAAAGTTAGGGGATCG…	404	Eukaryota	100	Stramenopiles	100	Ochrophyta	100	Bacillariophyta	100	Bacillariophyta_X	100	Polar-centric-Mediophyceae	100	unclassified	100	unclassified
Otu00258	221	Waters	3.42908	3.09584	6.74313e-11	TATATTAAAGTTGTTGCAGTTAAAAAGCTCGTAGTTGGATTTGTGGTTGCTTGCTGGGTCCTCTTTGAGGCATCCGCGCAGGCGACCATCCTTGGGTGGATGTTGCGTGGCATTCGGTTGTCGCGCAGGGGATGCCCATCGTTTACTGTGAAAAAATCAGCGCGTTCCAAGCAGGCTTATGCCGTTGAATGTATTAGCATGGAATAATGAGATAGGACCTTGGTACTATTTTGTTGGTTTGCGCACTGGGGTAATGATTAATAGGGACAGTTGGGGGTATTCGTATTGCATTGTCAGAGGTGAAATTCTTGGATTTCTGCAAGACGAACTACTGCGAAAGCATTTACCAAGGATGTTTTCATTAATCAAGAACGAAAGTTAGGGGATCGAAGAT	394	Eukaryota	100	Stramenopiles	100	Ochrophyta	100	Bacillariophyta	100	Bacillariophyta_X	100	Raphid-pennate	100	unclassified	100	unclassified
Otu00260	220	Waters	3.4412	3.12578	1.79732e-09	TATGTTAATTTTGTTGAGATTAAAAAGCTCGTAGTTGAACTTCCGGCGCCAGAAATGGCGTCTGCCCGAGGTGACTAGCGGTATCGAGAGGTTCTGCTAAATCATACAGGCGTTTACTGTGAACAAATTAGAGTGCTCAAAGCAGGCTATCGCTTGAATATTTTAGCATGGAATAATAAAACAAGACTTTATTCTTTTTATTGGTTATTGGATAAAGTAATGATTAACAGGAACAGTTGGGGGCATTCGTATTTAATAGTCAGAGGTGAAATTCTTAGATTTATTAAAGACGAACTAATGCGAAAGCATTTGCCAAGGATGTTTTCATTAATCAAGAACGAAAGTTAGGGGATCAAAGAC	360	Eukaryota	100	Alveolata	100	Ciliophora	100	Phyllopharyngea	100	Suctoria	100	unclassified	100	unclassified	100	unclassified
Otu00263	217	Waters	3.41661	3.14386	5.10703e-15	TATACTAAAGTTGTTGCAGTTAAAAAGCTCGTAGTCGAATGAAGGTTTCTTGAATTGCGCGAACTTCTAAGTGTAACTTAGACTAGTTTGCGCACAAGAACCTCCCTTATGTGTCTTAATAGATCCAATTTATTTTTGGATCTAATCAGTCACATGCATTACTGTGAACAAAATAGAGTGTTCATGGCAGGTCAATTTAGGCTTGAATACCTCAGCATGGAATAATAGAATAGGACTTCCGGTTCTATTTTGTTGGTTTTTGGAGCCGAAGTAATGATTAATAGGGATAGTTGGGGGCACTCGTACTCCGTTGTCAGAGGTGAAATTCTAGGATTGACGGAAGACGAACAACTGCGAAAGCATCTGCCAAGGATGTTTTCATTGATCAAGAACGAAAGT…	414	Eukaryota	100	unclassified	100	unclassified	100	unclassified	100	unclassified	100	unclassified	100	unclassified	100	unclassified
Otu00266	212	Waters	3.37459	3.04229	7.72304e-06	TATATTAAAGTTGTTGCAGTTAAAAAGCTCGTAGTTGGATTTGCGCCTTGTTAAAATGCTGCTTTATGAAGGCAGTGTTTTGGACTGGGCATATTTGGGAGCAGGGGTTTCTTGGCATTAAGTTGTTGAGTTTCCACTACCCATCGTTTACTGTGAAAAAATTAGAGTGTTTAAAGCAGGGGTTTTTCCTTTGGATATATTAGCATGGAATAATAAGATATGACTCGTATGGTCTATTTTGTTGGTTTGCACATATGAGTAATGATTAATAGGGACAGTTGGGGGTATTCATACTTGAGCGTCAGAGGTGAAATTCTTGGATCGCTCAAAGATGAGCTAAGGCGAAAGCATTTACCAAGGATGTTTTCATTAATCAAGAACGAAAGTTAGGGGATCGAA…	402	Eukaryota	100	Stramenopiles	100	Stramenopiles_X	100	Oomycota	100	Oomycota_X	100	unclassified	100	unclassified	100	unclassified
Otu00268	210	Waters	3.39278	3.0731	7.08433e-13	TATATTAAAGTTGTTGCAGTTAAAAAGCTCGTAGTTGGATTTCTGGTGGGAGCGTCCGGTCTCACACTCAGTGCGGGAACTTGGATGTCTCCGGCCATCTTTGGGGATAGCCTTCTTGGCATTAAGTTGTCGGGTAGGGGATACCCATCGTTTACTGTGAAAAAATTAGAGTGTTTAAAGCAGGCTTATGCCGTTGAATATATTAGCATGGAATAATAAGATAGGACCCTGGTACTATTTTGTTGGTTTGCGCACCTGGGTAATGATTAATAGAGACAGGCGGGGCTATTCGTATTGCATTGTCAGAGGTGAAATTCTTGGATTTCTGCAAGACGAACTACTGCGAAAGCATTTAGCAAGGATGTTTTCATTAATCAAGAACGAAAGTTAGGGGATCGA…	403	Eukaryota	100	Stramenopiles	100	Ochrophyta	100	Bacillariophyta	100	Bacillariophyta_X	100	Polar-centric-Mediophyceae	100	unclassified	100	unclassified
Otu00289	199	Waters	3.3883	3.05195	2.65401e-10	TATATTAAAGTTGTTGCAGTTAAAAAGCTCGTAGTTGAATTTCTGGGTAACGTGTTCGATCCGTGGTTCATTTTTGTGCCATTGTGTATCGTTTTAATGTTGCTCATCTTAGTAGTGAGTGTTACTGGCATTTAGTTGTCGGTAGCAGGAGCTGCTTCGTTTACTGTGAAAAAATTAGAGTGTTTAAAGCAGGCGTTACGCCTTGAATACTTCAGCATGGAATAAAAAGATAGGACTTTGGTGCTATTTTATTGGTTTGCACACCAAGTAATGATTAATAGGGATAGTTGGGGGTATTCATATTTGATTGTCAGAGGTGAAATTCTTGGATTTATGAAAGATGAACTTATGCGAAAGCATTTACCAAGGATGTTTTCATTAATCAAGAACGAAAGTTAG…	411	Eukaryota	100	Stramenopiles	100	Stramenopiles_X	100	MAST	100	MAST-12	100	unclassified	100	unclassified	100	unclassified
Otu00297	192	Waters	3.32285	3.01366	3.3465e-07	TATATTAAAGTTGTTGCAGTTAAAAAGCTCGTAGTTGGATTTCTGGCAGGAGCGACCGGTCCCACACTCAGTGCGAGAACTCGTGTTGTCTCTGGCCATCCTTGGGGATATCCTGTTTGGCATTAAGTTGTCGGGCAGGGGATACCCATCGTTTACTGTGAAAAAATTAGAGTGTTTAAAGCAGGCTTATGCCGTTGAATATATTAGCATGGAATAATAAGATAGGACCCTGGTACTATTTTGTTGGTTTGCGCACCGAGGTAATGATTAAAAGAGACAGGCGGGGCTATTCGTATTGCATTGTCAGAGGTGAAATTCTTGGATTCCTGCAAGACGAACTACTGCGAAAGCATTTAGCAAGGATGTTTTCATTAATCAAGAACGAAAGTTAGGGGATCG…	404	Eukaryota	100	Stramenopiles	100	Ochrophyta	100	Bacillariophyta	100	Bacillariophyta_X	100	Polar-centric-Mediophyceae	100	unclassified	100	unclassified
Otu00315	171	Waters	3.32285	3.01706	0	TATATTAAAGTTGTTGCAGTTAAAAAGCTCGTAGTTGGATTTTGAGGTCGATCGGGCGGGCGGCTTCTGTCGCACTGTTTGGTCGGCTTCTTTCTTCCGTGTGACCAGCGGCATTCACTTGTCGTTGTAATTGCGCGGATCGTTTACTGTGAAAAAATTAGAGTGTTCAAGGCAGGCGTTTGCTTGAATACATTAGCATGGAATAATGGAATAGGACTTCGGACCTATTTTGTTGGTTTCTAGGACCGTCGTAATGATTAATAGGGACAGTTGGGGCCGTTCATATTCCGTAGTCAGAGGTGAAATTCTTGGATTTACGGAAGATGAACTACTGCGAAAGCATTCGGCAAGGATGTTTTCGTTAATCAAGAACGAAAGTTAGGGGATCGAAGAC	394	Eukaryota	100	Hacrobia	100	Cryptophyta	100	Cryptophyceae	100	Cryptophyceae_X	100	Basal_Cryptophyceae-1	100	Basal_Cryptophyceae-1_X	100	Basal_Cryptophyceae-1_X+sp.
Otu00317	170	Waters	3.32806	3.08111	1.79358e-09	TATACTAAAGTTGTTGCAGTTAAAAAGCTCGTAGTTGGATTTCTGGTCGTGGACTCTGGTCCGCCCCTCAAAGGGTGTGCACCATCGTCTGCAGCCATCCTCTGGAAAAACATATCTGTCATTAAGTTGTCGGGTATGGGATTCTAGTCATTTACTGTGAGCAACATAGGGCGTTCAAAGCAGGCTTAGGCCGTTGAATACATTAGCATGGAATAATAAGATAGGACCTTGGTCTATTTTGTTGGTTTGCGTTCCAAGGTAATGATTAATAGGGATAGTTGGGGGTATTCGTATTGCATTGTCAGAGGTGAAATTCTTGGATTTAGGCAAGACGAACTACTGCGAAAGCATTTACCAAGGATGTTTTCATTAATCAAGAACGAAAGTTAGGGGATCAAA…	402	Eukaryota	100	Stramenopiles	100	Ochrophyta	100	Chrysophyceae-Synurophyceae	100	Chrysophyceae-Synurophyceae_X	100	unclassified	100	unclassified	100	unclassified
